# Supplementary material for: Clinical Features and Outcome of Multidrug-Resistant Osteoarticular Tuberculosis: A 12-Year Case Series from France
Source: Microorganisms. 2022 Jun 14;10(6):1215. doi: 10.3390/microorganisms10061215 (PMC9229793; doi:10.3390/microorganisms10061215)
Supplement: Supplementary file 1 [file microorganisms-10-01215-s001.zip]

Archive with 1 entries (1 files):
- microorganisms-1766317-supplementary.pdf
